# Supplementary material for: Double Pathogenic or Likely Pathogenic Variants in Cancer Predisposition Genes in Hungarian Cancer Patients
Source: Int J Mol Sci. 2025 Aug 29;26(17):8390. doi: 10.3390/ijms26178390 (PMC12428717; doi:10.3390/ijms26178390)
Supplement: Supplementary file 1 [file ijms-26-08390-s001.zip]

Archive with 1 entries (1 files):
- ijms-3835117-supplementary.pdf
